# Supplementary material for: Body Mass Index and Late Adverse Outcomes after a Carotid Endarterectomy
Source: Int J Environ Res Public Health. 2023 Feb 2;20(3):2692. doi: 10.3390/ijerph20032692 (PMC9916381; doi:10.3390/ijerph20032692)
Supplement: Supplementary file 1 [file ijerph-20-02692-s001.zip]

Archive with 3 entries (3 files):
- Supplementary File 1.pdf
- Supplementary File 2.pdf
- Supplementary File 3 .pdf
